# Supplementary material for: MRSA Transmission on a Neonatal Intensive Care Unit: Epidemiological and Genome-Based Phylogenetic Analyses
Source: PLoS One. 2013 Jan 31;8(1):e54898. doi: 10.1371/journal.pone.0054898 (PMC3561456; doi:10.1371/journal.pone.0054898)
Supplement: Table S1 — Bacterial isolates. (XLSX) [file pone.0054898.s004.xlsx]

## Sheet: Tabelle1
Table S1. Staphylococcal isolates.
Source	Case-control study	MRSA isolate	Isolation date	Phylogeny*	Genome sequenced
patient 1	-	10-02193	9 Feb	unrelated	+
patient 2	-	10-02192	15 Feb	not clade 1/2	-
patient 3	-	10-02191	29 Jan	not clade 1/2	+
patient 4	-	10-02190	22 Feb	not clade 1/2	-
patient 5	-	10-02196	24 Jan	clade 1	-
patient 6	-	10-02189	23 Feb	not clade 1/2	-
patient 7	-	10-02187	28 Feb	unrelated	+
patient 8	+	10-02188	28 Feb	not clade 1/2	+
patient 9	+	10-02180	26 April	not clade 1/2	+
patient 10	+	10-02186	29 March	not clade 1/2	+
patient 11	+	10-02184	18 Feb	clade 1	+
patient 12	+	10-02185	15 Feb	not clade 1/2	+
patient 13	+	10-02183	22 Feb	clade 1	-
patient 14	+	10-02182	8 April	not clade 1/2	+
patient 15	+	10-02173	21 June	clade 1	+
patient 16	+	10-02179	3 May	clade 2	+
patient 17	+	10-02177	7 June	clade 1	+
patient 18	+	10-02178	31 May	clade 1	+
patient 19	+	10-02176	7 June	clade 2	+
patient 20	+	10-02174	21 June	clade 2	+
patient 21	-	10-02175	14 June	clade 1	-
patient 22	-	10-02172	26 June	clade 1	+
patient 23	+	10-02171	30 June	clade 1	+
patient 24	+	10-02168	5 July	clade 1	+
patient 25	+	10-02163	16 August	clade 1	+
patient 26	+	10-02166	12 July	clade 1	+
patient 27	+	10-02169	3 July	clade 1	+
patient 28	+	10-02170	2 July	clade 1	+
patient 29	+	10-02165	19 July	clade 2	+
patient 30	+	10-02161	18 August	clade 1	+
patient 31	+	10-02164	9 August	clade 2	+
patient 32	+	10-02162	16 August	clade 2	+
mother of patient 7	n. a.	10-02739	3 March	clade 1	+
mother of patient 22	n. a.	10-02737	9 June	clade 1	+
healthcare worker A	n. a.	10-02735	2 Sept	clade 1	+
healthcare worker B	n. a.	10-02736	9 Sept	clade 2	+
* Phylogenetic affiliation to clade 1 or clade 2 is indicated.
Affiliations of six isolates whose genomes had not been sequenced were determined through
PCR-amplification and capillary sequencing of informative SNPs 22-17 (nucleotide C at this position
in isolates from clade 1), 22-16 (C in clade 2), 22-19 (C in clade 2), and 22-20 (A in clade 2).
