# Supplementary material for: MRSA Transmission on a Neonatal Intensive Care Unit: Epidemiological and Genome-Based Phylogenetic Analyses
Source: PLoS One. 2013 Jan 31;8(1):e54898. doi: 10.1371/journal.pone.0054898 (PMC3561456; doi:10.1371/journal.pone.0054898)
Supplement: Table S2 — Single-nucleotide polymorphisms. (XLSX) [file pone.0054898.s005.xlsx]

## Sheet: Tabelle1
Table S2.																Isolates
SNP	Genome position*	Type of mutation	Ancestral state	Derived state	Amino acids	Locus	10-02172	10-02735	10-02736	10-02737	10-02739	10-02161	10-02162	10-02163	10-02164	10-02165	10-02166	10-02168	10-02169	10-02170	10-02171	10-02173	10-2174	10-02176	10-02177	10-02178	10-02179	10-02180	10-02182	10-02184	10-02185	10-02186	10-02188	10-02191
22-1	134561	silent	g	a		putative exported protein	g	g	g	g	g	g	g	g	g	g	g	g	g	g	g	g	g	g	g	g	g	g	g	g	g	g	g	a
22-2	323283	missense	g	t	A->L	putative amino acid transport system	g	g	g	g	g	g	g	g	g	g	g	g	g	g	g	g	g	g	g	g	g	g	g	g	t	g	g	g
22-3	608759	missense	a	c	Q->P	putative amino acid permease	a	c	a	a	a	a	a	a	a	a	a	a	a	a	a	a	a	a	a	a	a	a	a	a	a	a	a	c
22-4	849474	missense	a	g	D->G	conserved hypothetical protein	g	a	a	g	a	a	a	a	a	a	a	a	a	a	a	a	a	a	a	a	a	a	a	a	a	a	a	g
22-5	913599	silent	a	g		putative ATPase subunit of an ATP-dependent protease	a	a	a	a	a	a	a	a	a	a	a	a	a	a	a	a	a	a	a	a	a	a	a	a	g	g	g	a
22-6	942502	silent	g	a		pepB, putative oligopeptidase	a	g	g	a	g	a	g	a	g	g	a	a	a	a	a	a	g	g	a	a	g	g	g	g	g	g	g	g
22-7	950883	missense	c	t	E->C	putative cation transport protein	c	c	c	c	c	t	c	t	c	c	t	t	t	t	t	c	c	c	c	c	c	c	c	c	c	c	c	a
22-8	983944	missense	a	g	L->S	UbiA prenyltransferase family protein	a	a	g	a	a	a	a	a	a	a	a	a	a	a	a	a	a	a	a	a	a	a	a	a	a	a	a	g
22-9	1262718	silent	t	g		DNA mismatch repair protein MutS	t	g	t	t	t	t	t	t	t	t	t	t	t	t	t	t	t	t	t	t	t	t	t	t	t	t	t	t
22-10	1288379	missense	c	a	R->K	reverse transcriptase	c	c	c	c	c	a	c	a	c	c	a	a	a	a	a	c	c	c	c	c	c	c	c	c	c	c	c	a
22-11	1418233	missense	a	g	A->Y	murG	a	a	a	a	a	a	a	a	a	g	a	a	a	a	a	a	a	a	a	a	a	a	a	a	a	a	a	a
22-12	1433192	missense	g	t	K->E	very large surface anchored protein (pseudogene)	g	g	g	g	g	g	g	g	g	g	g	g	t	g	g	g	g	g	g	g	g	g	g	g	g	g	g	g
22-13	1443818	missense	g	a	Q->S	very large surface anchored protein (pseudogene)	g	a	g	g	g	g	g	g	g	g	g	g	g	g	g	g	g	g	g	g	g	g	g	g	g	g	g	c
22-14	1472070	missense	t	c	I->S	hypothetical protein	t	t	t	t	t	t	t	t	t	t	t	t	t	t	t	t	t	t	t	t	t	t	c	t	t	t	t	a
22-15	1692971	missense	c	a	D->Y	conserved hypothetical protein	c	c	c	c	c	c	c	c	c	c	c	c	c	c	c	a	c	c	c	c	c	c	c	c	c	c	c	c
22-16	1733939	missense	t	c	V->P	uroporphyrinogen III synthase	t	t	c	t	t	t	c	t	c	c	t	t	t	t	t	t	c	c	t	t	c	t	t	t	t	t	t	t
22-17	1740628	missense	t	c	R->Q	trigger factor (prolyl isomerase)	c	c	t	c	c	c	t	c	t	t	c	c	c	c	c	c	t	t	c	c	t	t	t	c	t	t	t	c
22-18	1936155	intergenic	g	a		(intergenic)	g	g	g	g	g	g	g	g	g	a	g	g	g	g	g	g	g	g	g	g	g	g	g	g	g	g	g	g
22-19	1936275	intergenic	a	c		(intergenic)	a	a	c	a	a	a	c	a	c	c	a	a	a	a	a	a	c	c	a	a	c	a	a	a	a	a	a	a
22-20	1941790	missense	g	a	P->S	putative membrane protein	g	g	a	g	g	g	a	g	a	a	g	g	g	g	g	g	a	a	g	g	a	g	g	g	g	g	g	g
22-21	2277182	missense	t	c	K->E	alkaline shock protein 23	t	t	t	t	t	t	t	t	t	t	t	t	t	t	t	t	t	t	c	c	t	t	t	t	t	t	t	t
22-22	2401435	missense	c	t	G->D	putative short chain dehydrogenase	c	c	c	c	c	c	c	c	c	c	c	c	c	c	c	t	c	c	c	c	c	c	c	c	c	c	c	g
22-23	2486310	missense	t	c	E->G	putative solute binding lipoprotein	t	c	t	t	t	t	t	t	t	t	t	t	t	t	t	t	t	t	t	t	t	t	t	t	t	t	t	t
22-24	2570718	intergenic	g	a		(intergenic)	g	g	a	g	g	g	a	g	a	a	g	g	g	g	g	g	a	a	g	g	a	g	g	g	g	g	g	a
22-25	2690919	missense	g	a	H->Y	conserved hypothetical protein	g	g	g	g	g	g	a	g	a	a	g	g	g	g	g	g	a	a	g	g	g	g	g	g	g	g	g	a
22-26	2693224	missense	c	t	A->V	conserved hypothetical protein	t	c	c	t	t	t	c	t	c	c	t	t	t	t	t	t	c	c	t	t	c	c	c	t	c	c	c	c
* position in reference genome sequence from isolate HO50960412
