# Supplementary material for: MRSA Transmission on a Neonatal Intensive Care Unit: Epidemiological and Genome-Based Phylogenetic Analyses
Source: PLoS One. 2013 Jan 31;8(1):e54898. doi: 10.1371/journal.pone.0054898 (PMC3561456; doi:10.1371/journal.pone.0054898)
Supplement: Table S3 — PCR primers. (XLSX) [file pone.0054898.s006.xlsx]

## Sheet: Tabelle1
Table S3.
SNP	left primer	left position	right primer	right position	product size
22-3	tgggcatatgttggatttga	608601	caagcgacttgaactcatca	608881	300
22-4	tcagtaggtcgtgttgatccag	849376	ccacttcattcacgacctttc	849650	294
22-5	agagcgtcgtttccaaaaag	913426	ttgctcgcattgtcagattc	913752	346
22-6	tgcaattgaagaagcaggtg	942387	tgcactgtaaccagttgcgta	942550	183
22-7	aggtctgtttgaccgagaca	950789	gtctcctccgaatgggaaat	951110	341
22-8	ttaacaggcattgggaatga	983793	tcaaactggcaatattcaaagc	984050	277
22-9	tgggcgtgttagttatggaa	1262576	tggcttgtaattctgctaacca	1262853	297
22-10	gacccactacggaagcaaaa	1288185	cattgcgctatcgtggtcta	1288462	297
22-13	ggtttggtgcttgatccact	1443669	aaatgcatacaaccgtgcag	1443894	245
22-16	acaagccagtcatagcgttg	1733810	ccccagatggtaaagaacga	1734082	292
22-17	tctggttgtgcaactggttt	1740520	catgacagcaacttgggaaa	1740776	276
22-19	tcggatttccaatttatacagaca	1936172	ggtagcattttgttacctagcttttt	1936375	223
22-20	tgccgatacaaatggtatga	1941698	gctcattgcgtgtcaattct	1941974	296
22-21	tttttcgtgtttttgtttcca	2277051	cgctgcacgtgaagttaaag	2277354	323
22-23	tcattccctctgttgaaattga	2486200	ttagcgatcacaacattgcac	2486428	248
22-24	caaacgctcagcatcaatgt	2570553	cacaaatccctttatttatttggaa	2570794	261
22-25	tccaaacgcatttcaaaaca	2690828	cgacgtgctaaagtgcaaga	2691009	201
